# Supplementary material for: LAceModule: Identification of Competing Endogenous RNA Modules by Integrating Dynamic Correlation
Source: Front Genet. 2020 Mar 18;11:235. doi: 10.3389/fgene.2020.00235 (PMC7093494; doi:10.3389/fgene.2020.00235)
Supplement: Supplementary Table 1 — Most frequently enriched KEGG pathways. [file Presentation_1.zip › Supplementary Table 1.xlsx]

## Sheet: Supplementary Table1
Most frequently enriched KEGG pathways
Disease state
Term ID	Domain	Term name	Count
KEGG:030103	KEGG	Ribosome	8
KEGG:045141	KEGG	Cell adhesion molecules (CAMs)	7
KEGG:045101	KEGG	Focal adhesion	6
KEGG:001903	KEGG	Oxidative phosphorylation	5
KEGG:041411	KEGG	Protein processing in endoplasmic reticulum	5
KEGG:041451	KEGG	Phagosome	5
KEGG:050123	KEGG	Parkinson disease	5
KEGG:053201	KEGG	Autoimmune thyroid disease	5
KEGG:053301	KEGG	Allograft rejection	5
Normal state
Term ID	Domain	Term name	Count
KEGG:001903	KEGG	Oxidative phosphorylation	5
KEGG:030103	KEGG	Ribosome	5
KEGG:011002	KEGG	Metabolic pathways	4
KEGG:047142	KEGG	Thermogenesis	4
KEGG:050102	KEGG	Alzheimer's disease	4
KEGG:050123	KEGG	Parkinson's disease	4
KEGG:050162	KEGG	Huntington's disease	4
1 for disease state-specific KEGG pathways, 2 for normal state-specific KEGG pathways, and 3 for common KEGG pathways in both disease and normal states.
