# Supplementary material for: LAceModule: Identification of Competing Endogenous RNA Modules by Integrating Dynamic Correlation
Source: Front Genet. 2020 Mar 18;11:235. doi: 10.3389/fgene.2020.00235 (PMC7093494; doi:10.3389/fgene.2020.00235)
Supplement: Supplementary Table 1 — Most frequently enriched KEGG pathways. [file Presentation_1.zip › Supplementary Table 2.xlsx]

## Sheet: Supplementary Table2
Summary of BRCA-dysregulated genes
	Upregulated	Downregulated	Total
LncRNA	56	208	264
PCG	644	1185	1829
Total	700	1393	2093
