# Supplementary material for: LAceModule: Identification of Competing Endogenous RNA Modules by Integrating Dynamic Correlation
Source: Front Genet. 2020 Mar 18;11:235. doi: 10.3389/fgene.2020.00235 (PMC7093494; doi:10.3389/fgene.2020.00235)
Supplement: Supplementary Table 1 — Most frequently enriched KEGG pathways. [file Presentation_1.zip › Supplementary Table 3.xlsx]

## Sheet: Supplementary Table3
Top 15 most frequently shared microRNAs in more than three modules
Mirbase mature accession	Times	Mirbase transcript symbol
MIMAT0000063	4	hsa-let-7b-5p
MIMAT0000064	4	hsa-let-7c-5p
MIMAT0000415	4	hsa-let-7i-5p
MIMAT0000066	3	hsa-let-7e-5p
MIMAT0000088	3	hsa-miR-30a-3p
MIMAT0000255	3	hsa-miR-34a-5p
MIMAT0000414	3	hsa-let-7g-5p
MIMAT0000441	3	hsa-miR-9-5p
MIMAT0004614	3	hsa-miR-193a-5p
MIMAT0004703	3	hsa-miR-335-3p
